# Supplementary material for: Computed Tomography-Based Radiomics for Long-Term Prognostication of High-Risk Localized Prostate Cancer Patients Received Whole Pelvic Radiotherapy
Source: J Pers Med. 2023 Nov 24;13(12):1643. doi: 10.3390/jpm13121643 (PMC10744672; doi:10.3390/jpm13121643)
Supplement: Supplementary file 1 [file jpm-13-01643-s001.zip]

Archive with 1 entries (1 files):
- jpm-2726915-SI.pdf
